# Supplementary material for: Dietary Taurine Regulation of the Intestinal Microbiome in Chinese Stripe-Necked Turtle (Mauremys sinensis)
Source: Int J Mol Sci. 2025 Jan 7;26(2):445. doi: 10.3390/ijms26020445 (PMC11764648; doi:10.3390/ijms26020445)
Supplement: Supplementary file 1 [file ijms-26-00445-s001.zip]

Archive with 1 entries (1 files):
- ijms-3365100-supplementary.pdf
